# Supplementary material for: SLIT2/ROBO1-signaling inhibits macropinocytosis by opposing cortical cytoskeletal remodeling
Source: Nat Commun. 2020 Aug 17;11:4112. doi: 10.1038/s41467-020-17651-1 (PMC7431850; doi:10.1038/s41467-020-17651-1)
Supplement: Supplementary file 4 — Source Data [file 41467_2020_17651_MOESM4_ESM.zip]

Archive with 3 entries (3 files):
- 41467_2020_17651_MOESM4_ESM/Source Data 1 (Main Figures 1-6)_ESM.xlsx
- 41467_2020_17651_MOESM4_ESM/Source Data 2 (Supplemenatry Figures 1-5)_ESM.xlsx
- 41467_2020_17651_MOESM4_ESM/Source Data 3 (Blots and Gels)-1_ESM.pdf
