# Supplementary material for: SLIT2/ROBO1-signaling inhibits macropinocytosis by opposing cortical cytoskeletal remodeling
Source: Nat Commun. 2020 Aug 17;11:4112. doi: 10.1038/s41467-020-17651-1 (PMC7431850; doi:10.1038/s41467-020-17651-1)
Supplement: Supplementary file 4 — Source Data [file 41467_2020_17651_MOESM4_ESM.zip › 41467_2020_17651_MOESM4_ESM/Source Data 1 (Main Figures 1-6)_ESM.xlsx]

## Sheet: Figure 1
Figure 1d	Cell Surface Area (RAW 264.7 cells) µm2				Figure 1e	Shape Factor (RAW264.7 cells)				Figure 1f	ROBO1 Band Intensity Normalized to β-actin		Figure 1g	Cell Surface Area (RAW 264.7 cells) µm2 - Robo1 knockdown				Figure 1h	Shape Factor (RAW 264.7 cells) - Robo1 knockdown
	Vehicle	NSlit2	CSlit2	Slit2ΔD2		Vehicle	NSlit2	CSlit2	Slit2ΔD2		Scrambled siRNA	ROBO1 siRNA		Scrambled siRNA + Slit2ΔD2	Scrambled siRNA + NSlit2	Robo1 siRNA + Slit2ΔD2	Robo1 siRNA + NSlit2		Scrambled siRNA + Slit2ΔD2	Scrambled siRNA + NSlit2	Robo1 siRNA + Slit2ΔD2	Robo1 siRNA + NSlit2
	1460.55	235.85	1817.04	1707.69		0.16	0.729	0.148	0.122		100	23.9522		847.124	286.52	1958.03	1091.87		0.66105	0.564904	0.446122	0.25688
	1850.31	1480.19	819.4	1300.48		0.51	0.846	0.301	0.469		127.67	10.0007		914.595	899.084	1762.43	1127.39		0.374114	0.71281	0.28409	0.523337
	1008.63	945.31	952.35	1102.74		0.467	0.934	0.281	0.208		107.057	17.7578		781.611	743.731	1177.22	1066.5		0.625179	0.687015	0.397421	0.186674
	541.33	593.07	611.98	1058.76		0.415	0.915	0.304	0.319	Mean	111.6	17.24		1484.79	794.638	1119.52	663.092		0.403657	0.591271	0.724367	0.761109
	743.76	748.3	1038.1	650.39		0.416	0.839	0.568	0.391	S.E.M.	8.3	4.036		1176.36	350.415	1253.05	951.843		0.536404	0.850109	0.465949	0.17084
	1469.05	935.2	634.85	816.9		0.278	0.729	0.382	0.32					788.012	775.576	1164.06	929.571		0.363555	0.91418	0.418655	0.312753
	1455.42	261.5	806.2	704.04		0.571	0.712	0.383	0.471					1595.42	312.335	711.762	1535.04		0.781606	0.951523	0.424907	0.042323
	1076.94	322.77	1519.33	796.68		0.531	0.82	0.297	0.574					661.781	449.385	1943.72	981.866		0.465321	0.673981	0.388945	0.76554
	2044.39	595.71	1120.48	729.54		0.374	0.754	0.55	0.381					1272.14	655.459	1140.99	774.579		0.292882	0.53396	0.16678	0.12656
	545.43	275.28	786.56	1000.86		0.495	0.785	0.395	0.359					1369.21	606.231	1051.25	805.097		0.321518	0.848059	0.187429	0.849139
	651.27	421.57	631.48	1110.66		0.337	0.893	0.269	0.268					1234.88	448.716	821.621	999.663		0.73259	0.637552	0.382542	0.268234
	1476.96	420.25	278.8	1202.42		0.463	0.625	0.103	0.523					1041.14	569.649	1000.55	887.882		0.22061	0.992974	0.300731	0.29854
	1524.6	724.85	1765	946.92		0.501	0.813	0.246	0.284					1804.81	885.393	1083.92	780.876		0.223493	0.808981	0.302516	0.660166
	936.81	767.51	799.75	719.87		0.326	0.785	0.146	0.199					959.74	1250.85	1172.94	694.591		0.442842	0.811918	0.525315	0.4349
	2179.68	507.76	1296.52	1266.62		0.205	0.934	0.436	0.479					673.13	810.184	1767.87	756.119		0.280916	0.609337	0.269225	0.555618
	1609.62	838.74	1448.53	885.65		0.482	0.612	0.307	0.216					781.379	497.288	930.248	1757.2		0.41616	0.881284	0.159228	0.486327
	920.98	422.01	1971.09	904.41		0.291	0.841	0.289	0.147					945.157	792.527	980.364	1521.34		0.21764	0.930131	0.368004	0.287859
	1445.89	388.3	1040.44	740.68		0.602	0.73	0.328	0.385					820.057	669.695	1128.55	1687.45		0.151907	0.212125	0.201423	0.243647
	2282.87	841.09	1377.14	1098.05		0.472	0.786	0.349	0.099					633.29	472.11	937.603	1953.34		0.245353	0.807258	0.373776	0.694381
	1470.08	672.23	2175.33	1006.87		0.362	0.903	0.453	0.286					911.032	756.476	913.759	862.022		0.877871	0.754839	0.235416	0.113663
	1275.41	1104.21	849.3	811.04		0.353	0.701	0.192	0.246					1040.74	829.094	981.028	958.524		0.251239	0.57898	0.578336	0.159029
	1849.43	1438.41	1315.87	1179.84		0.156	0.853	0.33	0.434					884.944	585.261	766.401	832.909		0.347117	0.623076	0.411909	0.56154
	437.84	941.21	1211.21	1465.09		0.463	0.914	0.132	0.185					768.716	281.471	641.298	1366.8		0.586434	0.521864	0.303219	0.31721
	319.84	1007.31	791.11	717.81		0.514	0.85	0.281	0.274					1752.54	351.151	1150.29	932.213		0.671314	0.60427	0.460077	0.442651
	605.68	337.29	759.88	679.85		0.285	0.734	0.438	0.167					903.958	657.699	1127.37	998.577		0.852759	0.718041	0.446484	0.406891
	772.34	542.35	1626.63	911.01		0.514	0.866	0.525	0.286					971.219	483.019	1706.78	1526.83		0.526366	0.836611	0.472114	0.146826
	1770.28	459.68	1326.28	839.92		0.309	0.722	0.261	0.167					763.918	482.928	1183.39	1527.2		0.370858	0.753642	0.282902	0.786572
	1806.78	1436.21	1475.06	1316.46		0.25	0.946	0.384	0.438					1063.36	600.651	1618.44	1051		0.301225	0.951668	0.507963	0.566778
	674.13	354.29	1435.04	1708.42		0.431	0.723	0.516	0.216					1582.41	515.386	1335.63	1903.94		0.144025	0.50138	0.396108	0.436079
	1950.28	570.35	681.75	755.93		0.429	0.861	0.419	0.349					1793.09	638.653	1268.49	1103.11		0.656457	0.425657	0.496696	0.25923
	1566.82	1064.48	1316.9	1031.21		0.519	0.734	0.247	0.368					1334.14	819.781	1014.76	967.798		0.706803	0.599761	0.277345	0.240696
	676.77	353.41	687.18	818.66		0.276	0.681	0.267	0.546					1353.47	688.704	1206.48	1680.17		0.656402	0.957252	0.472134	0.30112
	772.2	622.24	531.8	690.11		0.394	0.806	0.381	0.172					1570.56	745.823	1840.04	1094.52		0.401188	0.83354	0.5009	0.541481
	1565.65	343.44	569.77	739.65		0.106	0.594	0.168	0.095					1160.01	864.45	1233.29	1679.21		0.153662	0.850769	0.124626	0.105146
	903.68	405.45	1229.83	712.54		0.557	0.731	0.543	0.348					1178.88	575.834	1101.75	826.447		0.598535	0.65088	0.424525	0.788601
	658.89	619.46	557.89	1604.93		0.268	0.519	0.296	0.293					1000.14	1551.35	1285.63	1647.13		0.428388	0.625638	0.3866	0.362638
	998.52	204.78	894.89	1181.16		0.39	0.914	0.375	0.427					1048.87	838.132	902.538	1761.34		0.417972	0.333209	0.201756	0.4279
	602.89	327.76	1010.83	1873.47		0.601	0.837	0.193	0.162					1457.22	806.161	1332.39	925.025		0.3447	0.960726	0.389754	0.240109
	1378.61	628.4	761.79	984.89		0.343	0.652	0.157	0.366					1083.39	791.67	1799.08	1590.01		0.658901	0.426414	0.369757	0.219299
	746.84	910.86	811.33	866.3		0.406	0.732	0.26	0.155					1649.37	688.814	1076.76	1135.77		0.132337	0.511862	0.328318	0.667409
	592.93	958.36	1109.04	817.34		0.452	0.638	0.356	0.556					1890.42	836.437	1934.32	934.061		0.310733	0.571856	0.404612	0.352041
	1908.36	525.79	2012.58	1549.08		0.428	0.786	0.408	0.582					1912.94	423.488	1822.71	873.775		0.341607	0.657101	0.304969	0.173423
	1558.9	428.75	815	1004.53		0.26	0.539	0.539	0.349					1374.72	761.474	1602.97	943.861		0.743993	0.80766	0.332183	0.674105
	427.73	388	962.75	863.96		0.516	0.768	0.468	0.416					1500.8	1028.13	825.328	847.768		0.326244	0.269559	0.279029	0.52241
	904.56	524.47	509.81	688.94		0.386	0.743	0.482	0.358					1316.41	1049.18	1008.28	939.79		0.382533	0.577022	0.366317	0.395008
	1211.94	405.15	506.15	809.28		0.534	0.826	0.524	0.381					1517.12	749.667	1287.75	877.949		0.576275	0.500222	0.36146	0.385723
	2204.75	703.89	1182.48	781.43		0.348	0.762	0.503	0.453					1095.67	1214.18	1918.48	1058.37		0.248946	0.930691	0.412108	0.443857
	730.57	358.98	825.41	753.58		0.306	0.853	0.514	0.486					1778.09	1113.48	1739.25	1091.3		0.130376	0.700498	0.355035	0.537897
	1136.31	247.58	1331.7	1008.93		0.368	0.867	0.472	0.447					1028.25	736.806	1008.25	802.868		0.342341	0.652845	0.366161	0.211593
	1088.81	809.57	1498.22	1711.5		0.392	0.847	0.388	0.469					722.447	805.928	1215.23	1841.65		0.580963	0.896634	0.065587	0.831468
		204.48					0.906
Mean	1195.85	620.08	1069.76	1012.54	Mean	0.39624	0.782157	0.35108	0.33382				Mean	1183.87	710.821	1259.08	1150.94	Mean	0.436507	0.692071	0.362037	0.410864
S.E.M.	75.7222	45.143	61.8346	45.0979	S.E.M.	0.0166517	0.0144259	0.0177938	0.0188526				S.E.M.	51.2174	35.9995	51.1609	51.7386	S.E.M.	0.0283906	0.0265956	0.0171187	0.030671

## Sheet: Figure 2
Figure 2a	Cell Surface Area (WT BMDM) µm2				Cell Surface Area (Rac1/2 DKO BMDM) µm2				Figure 2b	G-LISA Ratio - Active RhoA / Total RhoA				Figure 2d	Cell Surface Area (RAW264.7) µm2 - No Inhibitor				Cell Surface Area (RAW264.7) µm2 - TAT-C3				Figure 2e	Cell Surface Area (RAW264.7) µm2 - SMIFH2				Figure 2f	Shape Factor (RAW264.7) - SMIFH2
	Vehicle	NSlit2	CSlit2	Slit2ΔD2	Vehicle	NSlit2	CSlit2	Slit2ΔD2		Vehicle	NSlit2	CSlit2	Slit2ΔD2		Vehicle	NSlit2	CSlit2	Slit2ΔD2	Vehicle	NSlit2	CSlit2	Slit2ΔD2		Vehicle	NSlit2	CSlit2	Slit2ΔD2		Vehicle	NSlit2	CSlit2	Slit2ΔD2
	1936.37	814.29	1582.81	1990.95	1029.6	459.49	1217.28	926.69		10.8635	19.88	11.5938	9.37		1625.08	1025.4	1207.77	1166.24	2637.67	1462.52	2918.7	1340.78		696.645	816.054	584.44	695.301		0.56708	0.36	0.64101	0.357702
	1310.6	1271.4	1904.77	2097.91	760.65	431.316	1334.92	1195.54		8.15178	17.24	7.1672	14.21		1185.72	984.493	638.671	1286.6	2540.5	2515.15	2176.78	2050.43		1256.36	778.472	926.049	1338.54		0.286801	0.21	0.189297	0.331034
	1318.5	833.909	1038.83	1849.07	956.532	355.95	1057.43	852.783		9.17005	22.96	10.325	10.34		1524.61	646.849	1039.03	1488.43	2205.43	2457.92	1925.1	2176.47		1205.73	1037.79	828.541	820.669		0.752566	0.56	0.27391	0.105988
	1861.5	841.211	1519.87	1900.62	1270.45	491.852	929.382	1065.63	Mean	9.39512	20.0267	9.69533	11.3067		1589.51	408.477	1542.94	889.488	2752.57	1740.56	2660.14	2247.91		859.013	978.723	829.02	830.688		0.273553	0.51	0.319783	0.645276
	1640.9	423.095	1129.03	2067.96	982.087	392.921	914.878	960.936	S.E.M.	0.790859	1.65285	1.31606	1.47843		1678.79	909.968	1682.82	1508.91	2369.84	1639.13	2603.16	1226.22		883.094	754.462	686.669	325.936		0.493126	0.29	0.231931	0.39775
	2202.22	891.037	1273.52	1490.53	1087.09	313.449	765.607	1050.73							1198.95	506.298	895.385	960.446	1032.78	2237.01	2369.09	2752.03		1157.95	839.56	934.913	490.564		0.380801	0.34	0.439766	0.32963
	1714.43	1201.08	1240.26	1802.18	936.527	399.946	515.615	883.5							1087.72	744.92	1486.89	1050.45	1948.2	1234.35	2630.61	2328.04		867.967	519.579	689.094	537.783		0.746893	0.61	0.367469	0.598745
	2262.63	673.696	1773.68	1756	1106.46	380.451	968.741	989.852							1504.85	689.686	1068.25	908.415	1875.37	2603.46	3252.28	2547.41		577.606	1052.33	528.223	761.539		0.783101	0.73	0.334837	0.380398
	2011.12	949.032	1402.95	1224.62	1167.33	218.502	872.278	1160.47							1257.67	432.96	1654.29	1462.94	2756.06	3263.18	3113.75	2394.22		860.903	1277.74	441.314	607.789		0.343896	0.29	0.69609	0.60408
	2633.13	1000.35	1916.92	1460.1	1172.83	486.415	836.404	1255.66							1319.83	639.509	1438.5	1183.4	2397.73	2251.79	3003.8	1293.5		964.38	454.757	753.501	905.646		0.3873	0.3	0.3401	0.45627
	2075.41	589.812	1488.03	635.928	1175.58	354.221	572.966	894.229							890.955	853.234	1111.26	1236.6	2637.49	2329.1	2553.26	1119.32		754.143	1140.23	473.557	826.051		0.758724	0.38	0.20625	0.45847
	1456.95	660.058	1963.86	1351.08	807.347	498.758	763.301	720.699							1297.99	454.313	1153.04	1808.98	3037.98	1004.26	3509.28	1638.53		707.009	1113.45	1121.22	958.891		0.712603	0.37	0.601918	0.535959
	1583.53	325.959	1361.37	1444.72	968.403	531.232	979.242	906.593							660.711	217.272	1600.28	1485.32	2047.39	3330.05	2535.11	2665.28		894.278	601.788	877.368	738.287		0.684997	0.22	0.218029	0.607658
	1846.06	384.928	2298.51	1483.05	1036.27	309.036	1537.71	928.536							1086.29	612.478	1526.71	918.133	3256.35	2226.68	2675.98	1682.27		784.65	590.855	290.631	701.171		0.487004	0.64	0.133558	0.446949
	1393.9	545.105	1174.23	1107.58	948.343	446.267	1046.09	437.5							1563.73	495.443	1667.58	1302.25	1922.56	1053.5	2035.72	1046.3		834.484	1011.59	1119.14	412.167		0.212971	0.71	0.058497	0.610958
	1806.66	619.995	1005.98	1570.26	651.746	434.588	740.252	966.521							1450.73	410.52	1370.38	809.827	1738.85	1245.22	2433.42	1867.04		786.881	693.577	456.657	1156.3		0.322781	0.6	0.234435	0.622612
	1751.64	1141.28	1196.42	784.954	741.896	370.765	702.444	1367.45							1510.22	726.531	1496.43	914.125	1455.57	1089.55	1645.61	2828.86		1048.08	819.83	920.698	602.511		0.448806	0.298	0.470295	0.557401
	1318.34	897.439	1701.86	1742.96	999.185	210.302	1548.9	793.498							1330.45	634.261	1383.7	866.845	1037.88	1133.25	1819.59	1792.6		981.387	799.162	570.899	247.149		0.21989	0.26	0.585854	0.581635
	1873.85	549.477	1634.94	1885.05	1137.34	486.132	804.479	568.386							1377.24	577.218	1637.54	1181.08	3250.79	1262.98	2112.29	1649.03		590.411	813.485	449.153	1007.42		0.319681	0.34	0.520819	0.76824
	1908.44	524.74	1341.97	1759.59	1157.87	386.58	682.376	674.785							1803.93	923.815	1602.77	1455.27	3314.8	1001.51	2115	2760.41		766.614	857.193	636.955	723.033		0.596095	0.24	0.26995	0.513487
	1700.44	768.228	2393.66	1674.16	1222.6	450.245	1187.73	528.957							926.4	853.384	1497.66	1220.57	3419.3	2899.09	2625.45	1146.24		807.54	583.672	633.882	1273.33		0.38518	0.51	0.553694	0.528645
	2136.83	434.642	1740.46	1949.24	839.019	264.702	768.121	797.355							1577.85	651.944	1021.59	1149.89	3299.5	1109.22	1996	1052.01		617.782	862.572	837.045	961.683		0.19886	0.59	0.218023	0.254581
	1265.63	734.257	1610.67	1756.36	1001.35	237.397	811.853	333.57							1777.84	533.429	1532.87	1040.08	1455.42	1919.43	3546.26	1346.12		807.341	688.082	1112.16	443.141		0.31405	0.52	0.65027	0.114617
	2091.93	814.554	1604.39	1823.3	1155.2	381.538	810.345	674.961							1399.69	785.005	1046.71	1202.9	2226.94	1605.56	1592.61	2442.93		980.887	730.945	508.32	758.092		0.478964	0.66	0.30556	0.434369
	2154.67	549.481	1412.79	1733.65	1019.4	407.153	786.626	894.159							1269.15	268.875	1221.32	1106.21	2384.17	1285.5	1839.01	1978.66		686.889	692.369	704.497	885.955		0.3682	0.46	0.399297	0.28967
	2147.49	613.501	2552.12	1890.58	1206.11	478.345	550.375	823.186							1244.04	634.99	1677.42	1062.06	1119.33	2332.23	1811.76	2210.11		814.37	864.969	1193.22	436.571		0.544513	0.321	0.049867	0.386436
	1958.68	624.112	1053.25	1988.64	1265.1	446.503	1401.81	658.165							1382.4	763.205	1637.99	1246.93	1600.4	2536.98	1724.54	2071.97		764.326	939.04	786.446	875.257		0.154911	0.25	0.1496	0.187101
	2030.22	834.358	1112.86	1370.35	1040.36	301.892	734.13	838.768							1315.64	843.967	1601.77	1512.79	1575.15	1073.45	1872.38	1180.7		812.59	690.32	806.139	733.735		0.527762	0.22	0.744837	0.763073
	1544.93	915.069	2069.57	1611.99	950.426	446.761	1046.25	1032.85							1347.97	721.258	1653.37	749.754	2273.09	1500.55	1753.53	1865.93		601.925	1115.35	1210.3	572.157		0.86603	0.53	0.332849	0.209386
	1048.27	992.762	2462.97	1978.94	1141.99	248.447	689.387	659.283							1499.83	592.451	1764.57	1150.94	2103.4	2291.05	1325.7	1503.97		838.351	461.521	1041.13	546.699		0.1631	0.72	0.47619	0.263502
	2002.53	539.482	982.72	1979.24	877.896	311.95	832.008	601.401							1252.57	367.377	1539.64	1198.49	2532.37	1242.15	1890.79	1976.51		892.781	708.226	803.05	737.546		0.197569	0.69	0.567551	0.235485
	2331.51	546.1	1686.56	1959.48	919.479	618.947	1467.16	843.013							1502.88	689.096	1529.72	952.059	1527.12	2828.79	2204.69	1699.56		836.482	854.987	598.716	807.676		0.272288	0.48	0.25648	0.620217
	2108.55	1126.85	2490.32	1899.09	1080.06	413.363	968.458	1052.27							1236.54	726.431	1750.12	1016.14	1851.27	1628.22	1671.75	2159.01		631.235	611.855	563.401	989.808		0.852459	0.82	0.262323	0.782623
	1882.72	1089.01	1514.3	1756.69	859.817	385.104	1695.12	991.187							1235.96	599.866	882.847	1315.17	2485.76	1524.67	1937.79	2576.01		537.707	762.238	458.247	737.409		0.301328	0.73	0.508481	0.67592
	1668.87	858.429	1622.6	1589.8	1118.61	367.441	1032.87	1175.01							1754.92	327.359	1513.28	1962.88	1971.16	3416.22	1865.74	3166.68		696.758	1154.15	541.346	1125.72		0.553742	0.53	0.214721	0.60156
	1788.18	527.28	1886.62	1936.69	930.382	360.919	1122.76	715.256							1418.22	610.348	1629.79	1108.87	1831.34	2225.76	1614.79	928.855		997.527	622.285	820.101	449.067		0.372841	0.37	0.30951	0.627885
	2206.01	981.448	1506.73	1534.57	1024.32	602.548	904.952	482.865							1273.8	519.115	1882.68	1249.5	2319.74	2172.25	1585.34	1366.09		662.519	888.218	606.949	1055.35		0.74374	0.58	0.40127	0.628161
	1752.34	582.008	1676.14	1680.57	903.624	367.793	1146.61	807.766							1126.09	400.036	1658.33	1873.37	3455.94	2589.49	1334.71	1255.29		766.375	912.387	657.815	966.311		0.086896	0.518	0.774787	0.411921
	1944.44	472.581	1361.73	1943.76	868.523	302.918	984.697	711.83							1409.61	188.369	1609.11	589.164	2440.93	1427.59	1856.09	2301.4		957.175	974.375	671.437	1169.16		0.293702	0.32	0.38817	0.338762
	1190.54	590.564	1931.12	1552.95	1242.24	245.612	980.56	658.676							1213.01	195.396	1674.17	1110.27	1867.36	3133.47	1438.57	1950.17		1000.25	904.655	706.698	455.163		0.359901	0.83	0.277322	0.392814
	2034.05	625.38	2562.22	1438.78	1061.61	416.72	848.946	837.994							1172.79	985.045	1596.54	671.04	2685.57	2298.1	1673.33	3527.14		596.675	735.38	798.765	802.984		0.164916	0.23	0.087188	0.23879
	1903.9	991.222	1566.47	1700.78	1336.45	370.05	1091.4	761.11							1549.09	752.653	1531.13	969.557	1383.31	1951.24	1913.2	1033.45		870.122	819.342	980.17	810.009		0.5488	0.5	0.266309	0.745545
	1912.83	442.959	1663.76	1300.78	1341.33	423.302	1309.27	769.67							1370.23	570.901	1600.14	1525.59	1826.95	1755.09	1733.18	2921.85		853.283	956.47	730.911	890.062		0.26984	0.39	0.463469	0.677326
	1747.6	427.191	2317.25	1441.44	1088.66	285.385	776.876	724.051							1709.43	491.664	1052.62	1514.21	1889.1	2321.24	3357.13	2894.02		916.201	1002.75	493.483	825.93		0.722294	0.3	0.37161	0.273064
	2028.29	1194.65	1996.16	1815.41	961.689	246.143	905.133	987.552							1325.78	461.342	901.528	1132.09	1100.42	1282.7	1930.29	1705.11		1095.16	634.741	833.231	256.455		0.607708	0.55	0.38005	0.574204
	1582.99	871.392	1702.57	2350.09	863.048	294.452	596.633	1116.62							1240.36	706.74	1042.75	1067.39	1589.41	2338.9	1506.34	2695.07		952.291	868.351	661.064	611.943		0.25835	0.396	0.24071	0.166249
	1869.79	928.52	1884.09	1228.62	888.934	200.141	844.318	1080.25							1550.38	591.698	1754.63	849.203	1656.26	2545.68	2826.02	2789.72		1214.25	969.127	455.499	760.208		0.17546	0.67	0.433697	0.651141
	1735.29	567.902	1950.72	2164.1	951.309	624.64	936.441	936.81							1667.69	688.808	1460.97	977.932	3574.54	2273.26	2080.7	1179.77		725.186	684.68	557.924	721.154		0.247547	0.24	0.284678	0.177043
	1745.9	558.937	1993.07	1524.09	934.448	289.652	684.265	1392.53							1094.67	789.781	1682.04	1190.57	2516.85	1505.83	1881.53	1412.87		563.523	783.029	533.553	608.785		0.59642	0.7	0.361	0.415713
	1772.58	847.716	1254.68	1272.97	1178.07	496.253	721.815	757.47							1717.16	756.094	929.604	1212.28	2248.64	2455.54	2909.42	3229.15		869.206	835.754	1042.82	400.759		0.465879	0.36	0.595387	0.672131
Mean	1823.88	743.77	1670.25	1665.04	1027.31	384.89	948.544	864.892						Mean	1370.14	619.205	1421.62	1176.23	2208.53	1971.01	2187.75	1979.46	Mean	836.886	825.249	729.327	747.111	Mean	0.437438	0.46486	0.369174	0.464964
S.E.M.	44.7929	34.1399	60.2557	47.2695	21.9749	14.6133	38.1889	32.0893						S.E.M.	33.6209	28.9022	41.7696	40.7753	94.8301	95.4828	82.4959	95.6678	S.E.M.	24.5224	25.9474	31.2858	35.6933	S.E.M.	0.0296605	0.0251489	0.0249242	0.0265057

## Sheet: Figure 3
Figure 3b	Cell Surface Area (RAW 264.7 cells) µm2				Figure 3c	Shape Factor (RAW264.7 cells)				Figure 3e	Cell Surface Area (RAW 264.7 cells) µm2 - Blebbistatin				Figure 3f	Shape Factor (RAW264.7 cells) - Blebbistatin
	Control + Slit2ΔD2	Control + NSlit2	MYO9B-GAP + Slit2ΔD2	MYO9B-GAP + NSlit2		Control + Slit2ΔD2	Control + NSlit2	MYO9B-GAP + Slit2ΔD2	MYO9B-GAP + NSlit2		Vehicle	NSlit2	CSlit2	Slit2ΔD2		Vehicle	NSlit2	CSlit2	Slit2ΔD2
	933.55	994.79	1278.45	1537.45		0.623	0.825	0.539	0.324		889.33	805.321	1116.84	1099.91		0.28976	0.38806	0.550917	0.176204
	1174.93	1087.02	1953.97	1039.16		0.508	0.626	0.469	0.561		926.27	743.472	912	1189.34		0.5263	0.43779	0.299744	0.22227
	1064.8	335.2	3057.76	1134.68		0.492	0.792	0.578	0.653		801.93	711.574	944.01	1150.55		0.394618	0.20375	0.483128	0.210295
	1164.79	383.49	2839.44	1569.43		0.527	0.648	0.407	0.427		1187.22	1040.57	1244.66	703.63		0.245321	0.604033	0.34211	0.515231
	1084.53	1109.83	2078.49	2581.56		0.609	0.37	0.593	0.516		998.09	1003.63	1175.03	1189.33		0.395437	0.697896	0.457765	0.41774
	1578.09	582.75	2470.33	1260.01		0.632	0.739	0.438	0.367		836.13	849.52	670.03	926.27		0.353801	0.287522	0.39133	0.3427
	921.56	993.76	1579.41	2793.14		0.597	0.894	0.604	0.409		1059.75	1284.33	735.24	1201.93		0.11752	0.326926	0.5821	0.666054
	1002.55	507.09	2340.61	1019.46		0.486	0.759	0.601	0.248		840.06	866	1309.63	1161.12		0.354125	0.19843	0.6291	0.613485
	1330.03	1209.77	1563.97	1049.35		0.402	0.547	0.482	0.493		902.4	656.57	986.36	1084.81		0.524522	0.605797	0.500709	0.38383
	1071.9	359.46	1596.73	964.59		0.395	0.786	0.537	0.634		952.96	761.12	509.9	1281.81		0.243793	0.39065	0.234875	0.39265
	1230.49	727.44	2854.48	1023.43		0.602	0.694	0.477	0.435		926.73	1184.81	1088.7	907.89		0.451037	0.227183	0.363002	0.789734
	1348.42	807.61	1839.41	2481.09		0.467	0.591	0.275	0.355		788.28	781.81	750.47	1051.58		0.307395	0.58786	0.26946	0.34045
	1655.65	909.83	3234.82	1525.82		0.372	0.756	0.36	0.599		674.62	1207.89	878.81	884.62		0.387165	0.36933	0.5452	0.4626
	1648.94	1282.75	2775.3	3069.66		0.291	0.586	0.513	0.642		887.55	951.58	680.11	705.51		0.477105	0.3139	0.526182	0.739827
	1609.56	493.76	1636.11	1022.78		0.247	0.804	0.742	0.374		1369.57	684.62	1076.61	1076.61		0.446519	0.48221	0.251328	0.65074
	1353.85	507.09	3032.66	2447.05		0.373	0.754	0.568	0.422		814.75	705.51	910.57	1010.57		0.464702	0.286686	0.20665	0.30563
	1718.28	409.77	2648.22	3362.41		0.166	0.816	0.611	0.31		858.9	1113.51	906.81	1206.81		0.439258	0.215429	0.255602	0.69065
	1722.17	959.46	3492.84	1771.76		0.531	0.649	0.357	0.57		1169.31	1094.91	834.91	834.91		0.135503	0.14155	0.71726	0.54863
	1953.85	1116.51	2355.25	1723.62		0.262	0.723	0.679	0.308		997.4	762.45	738.41	938.41		0.322491	0.610973	0.618759	0.580022
	1371.7	697.183	2967.22	3057.65		0.355	0.914	0.544	0.499		1139.14	766.73	916.61	1216.61		0.396931	0.25879	0.246665	0.399
	1729.44	1298.14	1337.72	2104.54		0.41	0.704719	0.633803	0.320662		824.34	626.31	849.3	1149.3		0.474089	0.388733	0.675532	0.413027
	1909.24	957.377	1854.28	2598.92		0.35	0.656543	0.599298	0.508806		825.55	835.03	1223.11	849.71		0.078824	0.49607	0.112247	0.547237
	1241.47	717.176	2468.33	2238.32		0.65	0.74246	0.417285	0.614597		1020.8	649.86	1091.51	799.14		0.429885	0.35407	0.137945	0.279178
	1751.72	628.585	2564.18	2532.09		0.39	0.934678	0.424414	0.745135		883.1	708.54	985.15	934.49		0.275548	0.278917	0.105973	0.487928
	1879.84	760.582	3054.33	2820.69		0.43	0.691339	0.257668	0.721743		1399.91	941.64	839.54	1065.47		0.349396	0.62724	0.109987	0.214846
	1708.15	651.817	3386.18	2691.87		0.73	0.697202	0.53792	0.621467		889.34	607.19	907.03	1108.47		0.197883	0.225696	0.726745	0.268859
	1797.1	670.339	2876.45	2325.58		0.55	0.567	0.28375	0.424937		750.55	879.93	835.57	1165.95		0.289573	0.215757	0.232703	0.49804
	1411.01	975.978	2031.7	1863.66		0.51	0.995412	0.210434	0.491511		888.02	919.735	886.98	847.91		0.442209	0.574519	0.346471	0.410243
	1447.99	538.554	3030.08	2749.89		0.63	0.45256	0.067507	0.595453		1032.18	677.632	1115.81	1048.53		0.520321	0.668567	0.23449	0.486161
	1733.88	902.12	1068.16	1557.85		0.14	0.455618	0.6911	0.470679		801.718	697.491	695.282	859.234		0.401178	0.205711	0.185485	0.363496
	1548.22	786.731	1324.43	2290.61		0.18	0.488061	0.41931	0.507521		825.418	817.942	1082.94	1050.98		0.4048	0.716143	0.663547	0.508038
	1842.88	893.734	3122.27	1952.52		0.34	0.575467	0.58929	0.450981		1241.08	987.39	792.365	761.652		0.31531	0.5584	0.31894	0.21553
	1927.55	837.014	1500.01	2529.99		0.08	0.678026	0.249838	0.539097		954.459	901.929	1262.97	801.995		0.42123	0.43477	0.5163	0.2933
	1688.04	500.975	1596.33	2017.34		0.12	0.602318	0.4033	0.407455		1070.18	885.838	1023.42	754.835		0.397947	0.693367	0.211847	0.67427
	1439.75	702.775	1497.47	1231.14		0.74	0.310014	0.5412	0.489804		990.747	1163.04	1074.24	943.664		0.503755	0.10606	0.590873	0.267575
	1973.25	1095.98	1441.47	2115.83		0.39	0.434775	0.4921	0.374355		855.383	962.415	861.718	821.855		0.347961	0.24413	0.38344	0.481834
	1917.37	721.809	1794.91	1309		0.32	0.700426	0.699017	0.877006		1103.06	931.359	1126.44	759.987		0.456434	0.630506	0.229276	0.39335
	1767.7	557.047	1305.76	3146.84		0.49	0.36245	0.45738	0.283819		961.471	631.049	1206.54	1145.39		0.250848	0.53568	0.63164	0.212
	1520.17	696.731	1653.93	2701.18		0.29	0.778638	0.174	0.486615		972.186	1009.62	1434.36	733.125		0.29047	0.32771	0.26253	0.369952
	1726.79	618.809	2289.06	1855.42		0.65	0.791513	0.73282	0.51947		951.641	740.329	1384.61	860.254		0.287821	0.301909	0.200469	0.273976
	1848.26	646.412	3017.56	1525.37		0.05	0.864062	0.302631	0.317505		1005.41	912.482	882.112	1260.46		0.381673	0.201956	0.3939	0.689175
	1655.6	863.456	2424.84	1610.6		0.32	0.70561	0.205881	0.517117		1242.66	731.644	859.089	723.181		0.53239	0.598675	0.273466	0.460765
	1801.77	416.886	1908.71	3392.96		0.36	0.674806	0.422235	0.41763		957.279	745.349	958.813	861.721		0.339292	0.21138	0.27753	0.227299
	1779.51	896.139	1727.24	2630.51		0.4	0.891894	0.379922	0.403161		1054.81	648.459	1167.06	889.164		0.408826	0.41614	0.173237	0.231357
	1955.24	800.997	2778.1	2797.12		0.2	0.453214	0.72993	0.151518		927.593	922.563	1143.53	878.252		0.18088	0.594736	0.300441	0.431
	1789.39	1047	1172.05	1530.27		0.74	0.62533	0.3881	0.422743		1126.43	1174.48	1106.29	756.376		0.182723	0.494049	0.396344	0.400396
	1617.63	524.565	1273.54	1304.87		0.58	0.581623	0.805313	0.258301		1019.01	881.027	954.956	668.023		0.129952	0.699585	0.234134	0.698079
	1139.88	804.508	1205.48	921.46		0.74	0.750449	0.41006	0.331098		895.04	912.832	1323.46	789.887		0.409031	0.10322	0.145552	0.217015
	1067.73	795.555	1160.68	725.16		0.48	0.798623	0.5525	0.623401		1453.26	1189.27	1082.24	1252.88		0.197741	0.417025	0.20867	0.297265
	971.467	576.603	825.49	1086.26		0.59	0.842798	0.4333	0.189364		1230.59	702.067	1114.18	731.041		0.266635	0.12972	0.6878	0.460184
Mean	1530.55	767.179	2125.72	1971.84	Mean	0.43574	0.681613	0.477706	0.464579	Mean	983.472	867.407	993.127	961.903	Mean	0.348759	0.401704	0.368788	0.424382
S.E.M.	44.8108	34.6297	103.416	104.969	S.E.M.	0.0254369	0.0219981	0.0229729	0.0206254	S.E.M.	23.9307	25.1023	28.3063	25.5432	S.E.M.	0.0164437	0.0258258	0.0259108	0.0231497

## Sheet: Figure 4
Figure 4b	# of Macropinosomes per cell (RAW264.7 cells)			Figure 4c	Avg Macropinosome diameter (µm) per cell			Figure 4e	# of Macropinosomes per cell (RAW264.7 cells)				Figure 4f	Avg Macropinosome diameter (µm) per cell				Figure 4i	# of Macropinosomes per cell (in vivo Peritoneal Macs)
	Vehicle	TAT-C3	Rho Activator II		Vehicle	TAT-C3	Rho Activator II		Vehicle	NSlit2	CSlit2	Slit2ΔD2		Vehicle	NSlit2	CSlit2	Slit2ΔD2		Vehicle	NSlit2	CSlit2	Slit2ΔD2
	11	25	1		0.90465	4.30909	1.29571		18	8	6	13		0.472237	0.318161	0.559899	1.91549		6	5	12	20
	7	17	10		2.28246	2.04068	0.85674		12	5	5	21		2.02989	1.8435	0.22415	0.951553		12	3	12	16
	13	11	3		1.50019	1.93576	0.43014		11	2	14	8		2.00809	0.768068	1.53825	0.29458		17	4	15	11
	15	26	5		1.05399	1.46207	1.62561		9	2	15	10		1.16621	0.62173	0.940398	1.46034		12	8	11	12
	18	26	5		2.99699	0.7724	0.763631		24	11	17	11		1.03165	1.70894	1.90776	0.69773		21	10	14	13
	9	26	4		1.54055	0.549259	0.302419		12	15	17	9		3.51537	0.41867	0.63969	0.875593		11	15	14	12
	11	31	8		4.63908	4.922	1.50454		15	2	9	11		0.872475	0.45579	1.22914	2.32587		7	6	5	11
	9	28	9		1.30832	4.81416	1.73269		13	6	8	9		2.52669	1.91818	1.03588	0.601355		8	8	10	4
	16	33	7		0.750256	3.59205	0.937955		16	10	12	12		0.3189	1.59465	0.3473	0.39337		13	5	6	9
	22	37	3		3.76975	0.53718	0.61865		20	3	20	15		2.89728	1.87209	1.2069	0.52839		6	10	14	11
	7	38	5		0.665496	1.46181	1.55963		12	6	19	8		3.77092	0.7949	0.848539	1.09017		7	8	11	15
	18	31	6		1.21671	3.06545	0.59843		13	6	8	11		2.50578	0.3846	0.827006	2.88234		12	2	11	16
	8	31	5		3.53652	4.60047	0.39547		18	14	11	10		1.93503	0.90001	1.95164	1.90457		11	8	4	12
	5	35	5		4.8016	0.839756	1.45949		18	3	18	25		1.42113	0.760641	2.39889	0.68469		12	3	11	12
	7	27	8		1.59501	4.46552	1.03721		5	11	14	4		0.7281	0.89778	1.86809	0.41847		6	5	13	12
	14	30	5		0.25012	0.522841	0.6029		11	13	19	16		1.13947	2.78966	0.914624	1.60167		10	4	22	18
	13	28	2		0.9718	4.07151	0.848972		12	7	21	14		2.75633	0.20706	1.1686	0.40249		16	5	10	16
	12	27	4		0.531515	3.40107	1.44036		14	13	7	19		0.737115	0.672647	3.0008	1.44005		12	7	13	14
	13	18	3		0.955925	4.18222	0.23074		3	8	7	20		0.82507	1.27398	1.89884	1.00072		18	14	20	14
	11	30	6		2.42794	3.76685	0.725554		15	5	9	12		0.3698	0.862449	3.12395	0.72554		8	3	9	6
	7	32	5		1.06512	2.90497	1.5857		5	12	13	14		0.42845	0.20668	3.83354	1.53785		19	10	13	9
	15	25	6		2.49759	2.63933	2.08374		13	6	21	10		0.7447	3.61453	2.29834	0.871482		10	5	12	10
	11	31	14		1.01944	3.30271	0.38293		14	14	13	15		1.2636	1.89433	2.45788	0.861554		11	2	13	16
	6	25	3		0.857787	3.87188	0.570443		10	1	15	14		0.253528	0.329949	0.94256	0.5652		10	10	11	11
	13	22	9		1.52502	1.95389	0.355966		13	1	15	2		2.34206	1.01998	3.72777	1.01439		12	3	5	12
	7	32	15		0.7469	1.18982	0.42013		15	13	14	13		0.342776	0.902616	1.68559	4.2045		16	6	14	12
	15	28	3		0.22193	2.02307	0.52168		11	5	17	15		0.991542	0.5675	0.90966	0.299494		13	6	12	13
	19	29	14		0.495785	1.15291	0.5451		6	3	12	14		4.11777	0.414881	0.5447	0.46757		22	5	13	13
	12	19	9		1.92349	0.873235	2.7827		15	5	12	13		1.20864	0.55077	2.49938	0.53981		16	7	13	9
	10	20	2		2.23657	3.05996	1.1097		13	4	19	18		0.866473	1.71148	2.22531	0.60382		11	12	14	14
	7	30	12		0.97908	2.12836	0.296755		10	7	16	8		0.9148	0.68905	1.76749	1.83896		11	5	16	13
	18	27	8		1.41165	1.81171	0.263682		12	2	16	4		0.868195	2.41589	0.33538	1.91961		11	8	6	17
	7	34	7		1.03188	1.03975	0.2501		14	1	23	3		1.50759	0.73967	1.37825	3.23459		9	20	11	15
	14	24	2		0.613072	1.195	1.29927		9	7	13	7		0.76773	1.47083	1.08215	1.60649		14	4	15	11
	3	27	3		3.16954	0.915026	1.33542		14	5	19	20		2.78898	0.749666	3.24451	1.85397		11	1	5	12
	23	33	6		1.35276	1.51213	1.28583		13	1	10	15		2.15272	1.52626	1.2699	1.38323		11	6	11	11
	14	7	6		0.55808	1.9278	1.86979		17	6	20	11		0.42667	0.274873	2.21283	0.728771		16	5	9	12
	8	21	16		2.89212	2.02836	3.08109		10	6	11	6		3.7507	0.349065	0.3681	3.25752		12	5	13	17
	20	35	2		0.36	0.52367	1.92484		15	8	20	10		1.10689	1.84399	0.903014	1.2644		10	12	8	13
	17	29	10		1.92794	0.25091	1.87558		7	7	24	13		1.48408	0.34053	0.6748	2.56708		16	6	14	14
	7	14	3		3.26572	0.29883	2.11968		17	1	17	11		0.433194	2.73616	0.891431	1.53527		17	4	7	10
	12	10	3		1.3869	4.35904	1.67279		11	14	7	9		3.31786	0.733368	0.87162	1.29291		14	6	8	14
	18	18	4		1.06409	2.63674	1.81029		18	18	21	6		2.45033	2.18865	1.01316	1.65409		13	6	11	14
	9	38	6		2.67203	0.66564	1.00573		12	5	5	7		2.54048	1.34464	2.36186	0.34982		14	8	13	11
	9	28	6		0.7348	0.700967	0.70729		11	3	8	18		0.395608	1.43672	0.87938	0.70332		14	19	13	12
	20	31	14		0.633678	1.14201	1.2109		10	1	8	5		3.42999	1.64426	3.45977	1.03528		11	13	22	11
	18	39	6		1.33663	4.46884	0.5808		13	3	14	12		2.54223	0.5175	0.543606	1.02536		12	6	16	12
	7	15	4		0.300239	1.87523	0.986888		10	5	17	15		0.668245	0.965273	2.97957	0.50523		7	8	11	15
	11	26	5		0.974107	0.280811	0.77488		8	9	14	16		0.244066	0.39281	2.94048	0.705831		13	8	15	11
	10	16	4		1.256	2.043	0.92		11	3	13	15		0.725	1.046	2.046	1.145		15	10	12	11
Mean	12.12	26.4	6.22	Mean	1.56418	2.20175	1.09193	Mean	12.56	6.52	14.06	11.94	Mean	1.56205	1.11363	1.59957	1.25535	Mean	12.32	7.18	11.86	12.58
S.E.M.	0.68012	1.05482	0.522389	S.E.M.	0.157234	0.202923	0.094235	S.E.M.	0.560728	0.62482	0.707055	0.694239	S.E.M.	0.155989	0.108739	0.137839	0.120835	S.E.M.	0.522506	0.569059	0.545864	0.403141
																		Note- 30 cells per animal were counted (6 animals per treatment group). All cells were included in the analysis.

## Sheet: Figure 5
Figure 5a	# of Macropinosomes per cell (Murine BMDM)				Figure 5b	FITC MFI per cell (Murine BMDM)				Figure 5d						Figure 5e	Serum CXCL1 (pg/ml)						Figure 5f	Fold change in Serum CXCL1 normalized to # of cells in peritoneal exudate						Figure 5g	Murine Tissue SLIT2 concentration (pg per mg of total protein)				Figure 5h	Fold change in Serum CXCL1 normalized to # of cells in peritoneal exudate
	Vehicle	NSlit2	CSlit2	Slit2ΔD2		Vehicle	NSlit2	CSlit2	Slit2ΔD2		Vehicle	NSlit2	MDP	MDP + NSlit2	MDP + Slit2ΔD2		Vehicle	MDP	EIPA	EIPA + MDP	NSlit2	NSlit2 + MDP		Vehicle	MDP	EIPA	EIPA + MDP	NSlit2	NSlit2 + MDP		Male serum	Female serum	Male Peritoneal Membrane	Female Peritoneal Membrane		Vehicle	MDP	Robo1N	Robo1N + MDP	Robo1N + MDP + EIPA
	12	14	8	18		239.361	491.822	126.835	280.894		1	0.9	5.92	0.95	6.35		260.419	3650.66	681.121	574.653	408.412	499.717		0.75	3.05795	1.34231	1.29629	1.16	0.89		108.149	67.7033	682.667	797.355		0.69	4.467	1.6	12.6843	1.5912
	13	8	18	21		560.543	175.676	362.413	398.22		1	0.96	6.65	1.22	5.67		984.795	4097.85	951.34	510.36	427.446	1237.96		1.52	4.01605	1.056	1.03808	0.8623	1.69226		184.139	183.073	1193.92	1135.26		1.31	3.832	1.43	18.9672	1.9203
	19	8	17	15		381.751	122.291	563.219	552.218		1	1.29	6.89	0.8	6.07		354.446	2452.71	763.492	1040.46	839.716	510.864		0.65	2.83	0.96	1.5962	1.263	1.36		101.521	148.249	1000.96	763.194		1.17	4.2953	0.9532	15.368	1.364
	20	5	13	15		311.786	268.571	156.204	701.707		1	1.1	7.44	1.02	6.15		409.947	4152.7	1099.12	519.165	543.092	691.362		1.08	3.31762	1.853	1.1382	1.2	1.1831		197.315	104.146	926.776	1215.15		0.83	3.165	1.165	16.3025	1.8643
	24	9	19	8		184.616	146.312	365.319	302.385	Mean	1	1.0625	6.725	0.9975	6.06	Mean	502.402	3588.48	873.769	661.16	554.666	734.976	Mean	1	3.3054	1.30283	1.26719	1.12132	1.28134		57.8257	200.525	1100.32	1181.14	Mean	1	3.93982	1.28705	15.8305	1.68495
	25	5	15	21		697.99	52.0812	740.172	653.327	S.E.M.	0	0.0866386	0.315185	0.0872138	0.142712	S.E.M.	163.732	394.929	94.0194	127.232	99.5669	173.318	S.E.M.	0.196172	0.25697	0.200562	0.121869	0.088906	0.16779		67.4863	149.044	1093.16	1007.34	S.E.M.	0.144338	0.291012	0.142807	1.2966	0.128891
	11	7	19	18		413.68	202.875	273.354	748.036																						54.3592	87.5691	1049.65	1008.09
	15	17	14	18		600.645	519.42	490.79	456.981																						156.829	128.788	1318.92	905.844
	13	7	21	6		586.013	532.158	160.781	450.624																						123.486	131.878	630.096	1262.96
	15	7	18	21		209.409	193.069	108.14	186.397																						71.3713	90.4812	1185.02	816.791
	11	3	15	18		516.903	353.767	209.658	334.797																					Mean	112.248	129.146	1018.15	1009.31
	7	15	10	13		395.626	194.426	256.843	595.834																					S.E.M.	16.5455	13.4971	69.4708	58.2496
	11	7	8	8		621.652	237.497	306.516	505.699
	2	5	14	25		269.163	160.285	630.604	565.003
	23	12	8	10		493.367	311.52	560.611	573.836
	23	9	15	18		649.489	232.959	471.891	412.493
	21	7	16	5		117.432	151.592	269.694	484.581
	12	14	14	9		310.947	493.356	207.203	588.671
	14	7	2	19		705.322	290.255	718.387	317.688
	8	8	17	22		508.905	250.029	551.985	465.37
	20	6	13	5		644.982	249.719	112.149	520.535
	10	9	10	11		545.882	179.306	491.392	488.708
	12	5	7	21		599.228	130.607	481.197	377.526
	14	6	10	22		382.639	270.872	96.9996	742.663
	16	4	6	15		441.421	188.005	244.058	603.807
	24	24	15	5		364.413	64.4233	676.166	466.49
	20	6	7	21		173.943	218.343	281.701	264.43
	11	8	16	12		549.321	286.078	576.365	347.076
	4	7	9	13		490.693	79.1236	413.969	451.954
	14	7	12	22		473.427	420.425	120.042	546.629
	21	8	22	16		475.621	149.613	554.588	567.168
	12	16	17	20		392.294	218.22	301.664	519.824
	21	8	16	10		425.8	116.316	603.184	479.633
	24	17	4	13		267.943	160.288	571.587	408.079
	6	12	9	19		686.138	82.9533	232.674	255.968
	7	5	19	6		625.414	423.89	210.704	425.89
	20	8	13	12		380.806	613.433	310.834	509.477
	14	12	19	11		537.783	333.968	601.138	471.616
	16	4	14	14		423.795	328.511	361.732	344.456
	14	7	10	19		443.371	216.594	327.878	395.679
	7	6	22	11		593.873	492.218	177.369	403.308
	18	5	10	10		437.512	274.745	532.315	443.357
	16	6	16	9		248.03	584.663	385.095	539.791
	6	18	8	16		599.9	247.05	460.8	181.221
	10	6	6	15		515.055	297.566	132.158	208.641
	15	7	7	11		536.024	129.957	642.094	369.787
	18	7	12	15		706.795	375.223	245.357	436.949
	6	5	7	6		509.991	145.892	664.454	381.537
	5	5	22	14		574.847	123.279	456.963	506.303
	10	8	7	15		521.493	197.791	310.747	449.22
	21	4	7	14		672.62	149.797	470.628	534.441
	6	6	9	25		372.837	461.132	234.282	385.508
	11	6	13	12		325.994	215.69	630	398.024
	14	5	8	19		436.772	374.032	312.874	469.159
	5	10	5	11		689.111	245.368	321.544	284.107
	8	11	17	15		409.263	185.976	471.252	468.915
	17	7	10	9		495.901	173.806	678.711	518.66
	5	4	21	15		568.725	235.924	578.8	326.602
	21	14	18	11		480.668	219.141	495.381	553.641
	11	20	5	6		742.338	164.139	592.86	446.185
Mean	13.8167	8.55	12.65	14.2333	Mean	475.621	256.734	398.239	451.129
S.E.M.	0.776233	0.568189	0.667157	0.686992	S.E.M.	19.2282	17.3462	23.6341	16.0657

## Sheet: Figure 6
Figure 6a	PANC1 cells (Relative cell viability)				DLD1 cells (Relative cell viability)				Figure 6b	FITC MFI per cell (PANC1)			Figure 6c	FITC MFI per cell (DLD1)			Figure 6d	PANC1 cells (Relative cell viability)					DLD1 cells (Relative cell viability)
	0.5 mM Glut	0.2 mM Glut	0.2 mM Glut + 2% Alb	0.2 mM Glut + 2% Alb + EIPA	0.5 mM Glut (Normal)	0.2 mM Glut	0.2 mM Glut + 2% Alb	0.2 mM Glut + 2% mM Alb + EIPA		Vehicle	NSlit2	Slit2ΔD2		Vehicle	NSlit2	Slit2ΔD2		0.2 mM Glut	0.2 mM Glut + 2% Alb	0.2 mM Q + 2% Alb + NSlit2	0.2 mM Q + 2% Alb + Slit2ΔD2	0.2 mM Q + NSlit2	0.2 mM Glut	0.2 mM Glut + 2% Alb	0.2 mM Q + 2% Alb + NSlit2	0.2 mM Q + 2% Alb + Slit2ΔD2	0.2 mM Q + NSlit2
	0.750347	0.400674	0.967678	0.231808	1.09	0.397059	0.915686	0.287908		646.535	240.16	342.244		726.357	524.943	767.24		0.255063	1.00218	0.351046	1.04418	0.174059	0.216631	0.959773	0.976546	0.913149	0.173632
	0.854253	0.126016	1.07634	0.409086	0.839	0.255719	1.07271	0.297712		682.74	146.189	508.362		490.013	140.106	164.805		0.155314	0.9641	0.145021	1.04937	0.353473	0.140441	1.11329	1.03653	0.947619	0.380384
	0.950228	0.22447	0.757486	0.298354	1.254	0.294118	0.832026	0.360294		625.969	252.16	534.551		660.408	500.25	573.198		0.145021	1.03364	0.253054	0.91046	0.310628	0.172353	0.970362	1.20967	0.983653	0.392893
	0.99306	0.300813	0.845132	0.308606	0.89	0.162092	0.879085	0.39951		385.156	148.36	495.531		583.741	307.404	847.396		0.244351	0.807364	0.182259	1.13264	0.1841	0.302488	0.728927	0.774414	1.06773	0.206468
	0.958953	0.207872	1.08495	0.366984	1.208	0.32281	1.05637	0.352124		485.136	320.59	672.176		315.224	419.334	313.937		0.301925	0.943933	0.274477	1.05841	0.223598	0.231414	0.925089	1.02772	0.832907	0.341151
	1.15804	0.176879	0.975729	0.243585	0.91	0.25915	1.18301	0.352941		679.27	205.14	265.358		678.716	177.899	602.339		0.237657	1.04904	0.190126	0.92636	0.247029	0.219474	1.03973	1.15778	0.817982	0.122957
	1.14456	0.355741	0.930914	0.481697	0.958	0.216993	1.16356	0.242647		270.76	156.378	743.342		744.597	748.19	367.076		0.23364	0.826778	0.236318	0.817657	0.211548	0.248472	1.18124	0.836958	0.946055	0.233262
	0.905612	0.205433	1.03034	0.249514	1.064	0.345588	0.838235	0.379412		106.867	104.53	588.35		312.029	245.031	540.125		0.185439	1.19632	0.130042	0.917155	0.158661	0.199005	0.719972	0.760199	1.05416	0.286567
Mean	0.964381	0.249737	0.958571	0.323704	1.02663	0.281691	0.992586	0.334069		450.226	86.21	442.794		595.284	149.098	363.324	Mean	0.219801	0.977918	0.220293	0.982029	0.232887	0.216285	0.954797	0.972477	0.945407	0.267164
S.E.M.	0.0486262	0.0331653	0.0399639	0.0314426	0.0538168	0.0263596	0.0507764	0.0186696		339.73	196.481	547.567		727.99	479.633	891.852	S.E.M.	0.0189134	0.0442654	0.0258879	0.0369273	0.024156	0.0172622	0.0583889	0.0598248	0.0322359	0.0350648
										598.368	188.717	582.39		496.381	451.582	877.553
										557.28	263.295	561.232		574.703	524.802	516.736
										668.074	214.431	386.313		214.216	505.309	751.83
										603.298	160.543	123.144		481.452	189.444	808.672
										211.744	138.143	501.811		681.136	727.484	760.134
										505.22	219.996	496.485		346.034	709.079	413.726
										162.357	194.645	225.779		279.383	611.256	263.621
										408.314	174.665	567.241		498.501	584.98	541.503
										425.09	196.485	695.104		342.575	376.414	714.998
										504.799	395.217	566.917		291.476	157.953	473.8
										272.159	230.421	489.634		650.007	647.46	204.624
										433.28	430.391	526.856		518.754	167.273	513.19
										599.034	552.292	206.016		135.954	793.891	715.032
										360.222	268.586	526.019		689.494	293.346	247.894
										591.534	180.646	357.414		321.006	744.478	237.011
										608.066	543.02	599.546		657.422	130.681	483.784
										514.886	434.614	390.994		773.591	832.76	511.138
										579.248	118.76	586.193		574.897	593.24	582.104
										550.757	226.69	521.606		451.988	871.212	108.677
										443.648	173.05	359.076		251.701	600.954	657.828
										266.29	341.835	428.462		636.414	615.573	837.374
										570.956	142.935	212.671		686.413	376.746	489.562
										501.908	112.627	457.066		572.096	894.593	860.482
										642.492	218.659	377.102		678.008	717.3	733.047
										156.9	221.13	437.69		782.608	214.048	579.977
										81.4338	320.981	400.914		639.614	637.247	589.328
										450.922	161.855	380.097		758.284	158.013	478.65
										319.7	241.522	259.745		636.228	337.924	746.389
										192.721	112.143	531.072		687.897	278.998	595.535
										399.396	118.599	748.476		679.056	247.722	713.343
										277.497	647.228	410.979		734.14	838.238	551.126
										181.682	183.588	284.151		463.772	107.241	868.356
										153.07	538.162	440.724		761.368	114.212	875.653
										170.693	268.366	263.808		695.066	624.549	808.661
										254.239	235.543	442.066		706.639	741.545	870.566
										371.675	499.948	270.982		571.647	732.266	658.496
										468.005	444.842	349.763		367.598	516.868	491.477
										275.454	434.315	200.611		714.928	731.698	234.683
										282.215	190.092	336.339		690.302	751.828	187.291
										324.328	131.29	558.58		737.423	564.4	758.307
									Mean	412.227	254.529	444.027	Mean	565.291	488.13	574.869
									S.E.M.	24.2939	19.2386	20.5786	S.E.M.	24.3756	34.0893	31.294
