# Supplementary material for: SLIT2/ROBO1-signaling inhibits macropinocytosis by opposing cortical cytoskeletal remodeling
Source: Nat Commun. 2020 Aug 17;11:4112. doi: 10.1038/s41467-020-17651-1 (PMC7431850; doi:10.1038/s41467-020-17651-1)
Supplement: Supplementary file 4 — Source Data [file 41467_2020_17651_MOESM4_ESM.zip › 41467_2020_17651_MOESM4_ESM/Source Data 2 (Supplemenatry Figures 1-5)_ESM.xlsx]

## Sheet: Supp Fig. 1
Supp Fig 1c	Cell Surface Area (Human MDM cells) µm2				Supp Fig 1d	Shape Factor (Human MDM cells)				Supp Fig 1f	Cell Surface Area (RAW264.7 cells) µm2				Supp Fig 1g	Shape Factor (RAW264.7 cells)
	Vehicle	NSlit2	CSlit2	Slit2ΔD2		Vehicle	NSlit2	CSlit2	Slit2ΔD2		Vehicle	Robo1N	NSlit2	Robo1N + NSlit2		Vehicle	Robo1N	NSlit2	Robo1N + NSlit2
	2725.26	441.43	2803.1	2205.33		0.353	0.701	0.192	0.246		853.91	1774.06	648.86	1031.42		0.774	0.675	0.834	0.644
	2452.03	1513.54	2428.72	1426.54		0.156	0.853	0.33	0.434		1177.03	880.86	538.46	1008.82		0.437	0.304	0.906	0.776
	4042.01	880.26	4536.29	1022.56		0.463	0.914	0.132	0.185		1090.94	982.19	803.47	921.35		0.212	0.287	0.426	0.299
	1419.5	1344.86	2246.35	2577.95		0.14	0.85	0.281	0.274		958.68	795.73	643.16	1254.36		0.32	0.25	0.537	0.108
	1986.92	1771.16	2698.7	1923.31		0.285	0.734	0.438	0.167		1564.65	1195.34	732.64	653.21		0.401	0.377	0.638	0.354
	1296.81	955.42	3464.48	1389.89		0.514	0.866	0.525	0.286		1015.81	736.13	1064.76	1186.34		0.386	0.475	0.735	0.164
	3457.29	1724.98	3005.97	2288.3		0.309	0.722	0.261	0.167		1154.86	1523.13	621.42	1539.76		0.217	0.303	0.463	0.246
	2725.26	800.34	2045.41	1578.69		0.25	0.946	0.384	0.438		927.46	807.84	712.42	1035.46		0.537	0.186	0.781	0.273
	2452.03	780.11	2252.68	2240.51		0.431	0.723	0.516	0.216		1273.4	977.86	654.72	573.26		0.368	0.523	0.695	0.37
	4042.01	1110.36	2651.38	2305.74		0.429	0.861	0.419	0.349		1326.94	599.15	318.46	754.29		0.232	0.371	0.468	0.288
	1419.5	1619.3	2555.81	2856.01		0.519	0.734	0.247	0.368		827.67	836.45	462.76	1234.5		0.427	0.211	0.864	0.16
	1986.92	1432.55	3491.01	2312.19		0.276	0.681	0.267	0.546		1957.14	935.46	273.14	1147.63		0.379	0.472	0.567	0.482
	1296.81	1382.71	1861.6	951.17		0.394	0.806	0.381	0.172		1408.2	642.85	1246.35	1043.59		0.576	0.539	0.777	0.5
	3457.29	836.99	2062.71	1658.29		0.106	0.594	0.68	0.095		954.01	1532.82	846.32	1983.26		0.186	0.283	0.647	0.177
	4203.84	624	1049.82	2647.28		0.507	0.731	0.543	0.348		1654.72	1036.45	345.82	598.46		0.279	0.137	0.723	0.34
	3292.39	1263.54	3056.54	2772.46		0.268	0.519	0.296	0.293		1865.79	868.16	621.95	736.45		0.549	0.347	0.652	0.24
	1620.03	990.46	2749.74	2856.31		0.39	0.914	0.375	0.427		1276.59	1236.42	674.54	1036.46		0.643	0.205	0.572	0.217
	3233.9	1357.06	2732.74	4038.79		0.601	0.837	0.193	0.162		1638.24	936.43	824.67	1175.86		0.279	0.368	0.854	0.432
	1079.87	723.68	2414.07	1315.28		0.343	0.652	0.157	0.366		1063.46	1156.72	953.86	953.1		0.544	0.146	0.721	0.72
	2332.57	998.37	3488.66	1874.79		0.406	0.732	0.26	0.155		824.38	826.43	825.62	821.11		0.327	0.576	0.647	0.49
	1437.68	924.2	1705.6	2167.51		0.192	0.3	0.246	0.353		1246.82	602.43	638.49	1236.46		0.248	0.438	0.524	0.333
	1804.28	1079.87	2616.76	2387.24		0.3	0.586	0.434	0.156		756.67	1238.48	510.76	1735.2		0.43	0.521	0.824	0.416
	2256.93	1046.31	3166.91	3952.3		0.132	0.416246	0.185	0.463		1086.48	1047.36	521.9	954.44		0.347	0.376	0.367	0.325
	1786.25	1433.72	2018.29	1758.7		0.281	0.27912	0.274	0.14		1167.53	952.13	853.74	1634.72		0.158	0.246	0.647	0.509
	3103	1795.34	2388.38	2348.84		0.438	0.816306	0.167	0.285		1679.46	647.36	602.89	825.36		0.764	0.168	0.764	0.268
	1261.78	1722.64	2430.04	2462.88		0.525	0.744328	0.286	0.514		1064.37	1254.16	302.4	930.28		0.543	0.365	0.834	0.299
	2697.12	1041.03	3154.01	2643.61		0.261	0.572148	0.167	0.309		863.46	1206.42	962.84	1435.55		0.367	0.276	0.467	0.197
	1569.16	867.04	2070.45	2645.37		0.384	0.40737	0.438	0.25		1867.46	853.46	541.63	1042.25		0.276	0.158	0.792	0.502
	3380.78	2055.97	1743.16	1780.98		0.516	0.584045	0.216	0.431		1076.65	1175.46	401.84	843.6		0.16	0.347	0.645	0.145
	2021.37	756.22	2806.91	2114.01		0.419	0.800503	0.349	0.429		945.769	1047.36	537.67	972.21		0.524	0.539	0.555	0.372
	3215.73	1595.11	1200.33	2198.44		0.247	0.692684	0.368	0.519		1049.46	1236.46	947.85	743.52		0.246	0.648	0.357	0.169
	1990.75	1473.59	1700.21	2638.48		0.267	0.719548	0.546	0.276		1364.79	1046.72	346.74	1436.5		0.368	0.246	0.754	0.462
	1376.12	1316.46	2216.62	1524.46		0.81	0.487488	0.172	0.394		980.56	1374.26	546.71	1042.22		0.437	0.379	0.679	0.258
	1719.85	1367.76	2676.3	2566.66		0.68	0.552159	0.095	0.106		1073.56	935.16	562.82	1057.21		0.368	0.571	0.764	0.136
	2025.33	1258.56	3075.15	2803.24		0.543	0.702103	0.348	0.507		1506.76	863.18	604.71	1356.42		0.567	0.605	0.731	0.546
	2100.38	1930.2	2232.01	2835.93		0.296	0.857224	0.293	0.268		856.36	935.46	556.73	852.13		0.479	0.246	0.547	0.421
	2527.96	1320.71	1755.18	2881.96		0.375	0.714313	0.427	0.39		1076.32	1138.54	716.43	926.53		0.567	0.211	0.634	0.283
	2710.02	1307.66	2657.83	2533.53		0.193	0.674372	0.162	0.601		935.76	1385.76	346.85	1152.42		0.246	0.175	0.537	0.164
	3346.62	1321	1915.36	2969.03		0.157	0.666097	0.366	0.343		1258.47	983.73	368.46	1227.46		0.305	0.368	0.781	0.607
	1364.54	919.51	3396.02	3015.35		0.26	0.5201	0.155	0.406		860.42	1368.46	623.45	935.16		0.246	0.135	0.734	0.513
	1422	582.08	2750.47	3622.64		0.501	0.59069	0.24	0.426		1175.85	1275.1	784.13	1148.64		0.273	0.431	0.698	0.348
	1481.22	802.1	3190.51	1063.02		0.342	0.919513	0.652	0.149		838.1	1143.2	1075.21	1340.23		0.367	0.288	0.824	0.24
	1733.92	617.7	3463.45	1569.31		0.208	0.286907	0.214	0.28		1567.94	867.16	568.49	1240.16		0.534	0.3	0.734	0.138
	2089.53	929.92	1834.2	1778.92		0.516	0.887846	0.135	0.542		949.6	1246.42	463.76	765.47		0.273	0.178	0.576	0.286
	2593.78	579.73	1474.47	1784.93		0.356	0.706452	0.173	0.273		863.67	1438.24	648.45	1236.42		0.368	0.547	0.864	0.398
	1094.09	1328.04	1483.41	2279.06		0.427	0.927732	0.143	0.164		1057.64	1047.38	567.49	647.35		0.467	0.234	0.7	0.534
	1560.66	1322.76	1618.12	2827.58		0.153	0.847018	0.269	0.183		967.255	1168.46	367.98	1257.13		0.53	0.328	0.825	0.268
	2108.3	1478.72	1664.3	1694.07		0.346	0.827051	0.421	0.2		1164.86	756.83	264.68	864.21		0.367	0.399	0.837	0.183
	2535.29	1113.59	2116.94	1407.34		0.462	0.800077	0.526	0.135		526.49	1238.63	837.68	1350.26		0.283	0.286	0.827	0.386
	2747.83	940.47	2383.72	2505.09		0.204	0.563	0.247	0.236		806.79	976.43	568.34	986.2		0.216	0.511	0.834	0.547
Mean	2271.69	1175.58	2450.02	2260.04	Mean	0.35862	0.696369	0.31182	0.30844	Mean	1148.98	1054.61	629.09	1077.29	Mean	0.38794	0.3511	0.68326	0.35066
S.E.M.	117.526	54.0278	98.1778	97.7439	S.E.M.	0.0211757	0.0240369	0.0200404	0.0187617	S.E.M.	44.7427	36.1979	31.3874	41.3669	S.E.M.	0.0208755	0.0206081	0.0197276	0.0226722

## Sheet: Supp Fig. 2
Supp Fig 2a	Cell Surface Area (RAW264.7 cells - GFP alone) µm2				Cell Surface Area (RAW264.7 cells - RAC1-Q61L-GFP) µm2				Supp Fig 2b	Cell Surface Area (RAW264.7) µm2 - CK-666				Supp Fig 2d	Cell Surface Area (RAW 264.7 cells) µm2 - RhoA knockdown				Supp Fig 2e	Cell Surface Area (RAW264.7) µm2 - Y-27632
	Vehicle	NSlit2	CSlit2	Slit2ΔD2	Vehicle	NSlit2	CSlit2	Slit2ΔD2		Vehicle	NSlit2	CSlit2	Slit2ΔD2		Scrambled siRNA + Slit2ΔD2	Scrambled siRNA + NSlit2	RhoA siRNA + Slit2ΔD2	RhoA siRNA + NSlit2		Vehicle	NSlit2	CSlit2	Slit2ΔD2
	1220.85	661.17	1273.86	734.029	1723.5	1032.6	1808.13	879.341		467.875	285.745	740.98	333.568		1495.24	532.616	2568.81	2175.11		1473.04	1475.01	1524.93	2156.6
	946.962	597.774	1539.22	881.285	1934.52	943.238	1932.94	973.208		554.374	383.486	655.535	652.076		1611.43	747.126	1838.25	1744.14		2075.44	1651.41	2060.92	1253.94
	1187.62	859.105	1127	1345.54	1163.53	837.937	1430.23	1567.73		907.055	388.577	558.115	928.086		882.169	1164.35	2091	2166.52		2050.21	1685.33	1098.64	1569.43
	727.574	362.47	673.759	1301.06	1700.14	798.986	1117.11	1501.52		675.653	220.802	464.382	686.91		1239.28	679.881	2079.16	1863.09		1995.32	1608.16	1951.25	1841.63
	1287.03	616.71	1060.22	1579.3	733.852	910.717	1494.94	1462.86		428.272	269.169	426.713	594.864		1356.13	717.31	1257.94	2029.38		1744.97	1663.48	1829.12	1938.6
	1359.66	266.353	738.837	466.635	1178.22	750.011	1409.07	1231.01		459.528	389.874	658.037	539.69		660.433	1114.64	2133.01	2135.78		1700.11	1780.09	1265.13	1762.74
	1231.83	425.399	875.027	974.191	891.179	1134.75	1469.2	1311.43		483.767	539.269	565.334	649.16		960.436	800.886	2347.79	1414.64		1766.81	1883.96	1693.07	2210.46
	1021	580.107	939.842	1057.41	1516.6	1002.37	1557.1	1356.31		842.356	347.312	541.7	672.813		1126.91	792.194	1312.37	1580.53		1686.19	1710.58	1997.64	1281.8
	901.47	776.671	822.96	1167.13	1256.68	985.925	1957.04	747.82		404.94	570.002	752.272	792.064		673.282	620.427	2829.61	1896.22		1966.09	1491.86	1934.72	2109.4
	1480.01	603.693	696.179	1530.63	1074.14	980.51	1790.59	1470.5		536.955	568.486	661.369	371.774		1357.65	829.257	1929.56	2063.83		1659.35	1671.05	1654.62	1561.69
	1005.14	220.245	1068.11	1663.65	1393.1	895.636	1424.44	1651.02		447.803	598.863	389.262	915.05		1073.06	971.433	2668.89	1960.57		1822.52	1731.54	1840.51	1498.01
	1671.65	877.236	1488.79	1182.64	1567	861.519	1913.86	873.379		626.539	651.55	389.14	773.77		1479.69	615.396	2279.18	2158.33		1671.61	1384.57	1997.02	2041.07
	1025.16	530.817	1316.31	969.849	1057.91	851.154	1365.65	1238.44		696.432	420.034	231.918	426.94		1215.67	789.172	2452.72	1813.83		1402.88	1891.1	1833.6	2073.53
	969.104	662.193	1776.63	946.279	1698.59	734.424	1561.97	1906.52		409.718	519.676	766.777	983.077		1352.21	858.122	1970.62	2303.66		1611.43	1520.08	1706.01	1237.92
	721.096	276.156	759.38	991.023	1527.57	809.146	1364.47	1138.56		519.575	655.503	762.989	470.446		1108.79	900.589	2151.11	2195.33		2086.82	1714.01	2219.81	2450.09
	996.89	887.427	609.278	1037.23	1986.55	920.265	1571.55	1535.73		599.783	503.518	505.466	941.9		1244.46	868.387	2491.26	2098.91		2275.37	1711.81	1794.12	1330.03
	977.015	913.341	1099.76	1319.66	1450.65	1282.58	1346.59	1351.29		447.459	501.572	436.66	762.635		1650.58	795.588	2540.58	2945.9		1484.76	1561.51	1919.29	1041.16
	1091.35	968.574	1179.93	944.392	1917	853.23	1824.93	1305.43		598.947	416.465	503.943	696.993		1346.92	653.492	2587.16	1958.73		2125.45	1552.99	1687.21	1312.75
	1234.81	1025.87	1227.11	981.486	1349.07	884.765	1581.43	1510.22		430.085	504.003	617.043	417.299		786.649	843.404	1990.28	1919.67		1995.71	1682.57	2346.28	1328.1
	940.414	771.278	728.431	1494.72	1065.05	1290.11	1646	1761.38		852.061	657.197	617.579	540.004		1836.14	683.558	2055.06	2978.22		1712.5	1621.07	1857.14	1861.71
	1158.68	982.421	705.371	933.057	1933.94	917.431	757.043	1554.14		614.991	328.323	725.998	275.825		1359.18	744.141	2046.85	1933.15		1669.72	1173.54	1377.11	1290.42
	1276.23	350.069	1423.03	1260.73	1009.21	1061.62	1795.41	1567.91		599.078	379.298	546.174	322.589		1238.15	808.336	2338.02	2263.91		1860	1523.57	2030.82	1800.03
	1041.33	663.467	917.551	741.672	1077.13	724.303	670.262	1650.63		512.965	380.948	691.766	549.662		1360.31	923.872	3018.58	2033.26		1844.53	1673.39	2155.89	1701.34
	1048.01	938.81	935.478	1046.59	1524.37	747.497	837.178	1447.98		600.587	502.682	415.615	543.021		749.304	807.982	1870.96	2053.65		1816.96	1500.44	1780.77	1313.63
	812.477	772.364	810.074	935.773	1116.21	1075.41	884.983	1413.12		681.064	343.418	602.257	557.184		1345.86	774.625	1870.14	2373.22		1953.14	1722.51	1553.04	1613.06
	919.252	794.799	1206	1737.99	1314.91	1158.59	1791.65	1550.35		842.443	174.876	930.816	441.685		995.11	811.067	1690.43	1814.23		1901.74	1927.57	1745.81	1558.75
	1283.77	601.265	1177.37	868.485	1153.75	845.254	1718.69	1345.45		487.58	293.27	482.329	641.621		1077.64	810.079	2508.45	1975.49		1720.92	1639.71	1499.14	2093.62
	989.556	730.979	819.921	1085.38	1245.6	936.275	1195.53	1409.89		541.462	300.053	620.947	412.835		1319.19	808.428	2396.89	2558.46		1929.59	1550.02	2183.51	1836.64
	1060.85	441.573	795.869	1364.44	1637.37	1063.21	971.978	1488.49		715.053	507.417	438.169	597.687		1377.64	412.41	2554.4	2106.03		1852.71	2239.8	1622.84	2025.67
	1452.98	572.593	635.966	1389.24	1877.24	878.597	810.897	1791.33		618.801	204.726	792.354	370.825		1074.55	875.135	2030.69	2156.45		1736.49	1648.05	1694.73	2291.55
	1082.69	369.74	1630.28	1081.66	866.641	838.816	1085.09	1453.3		819.679	588.682	510.738	989.406		1997.89	751.813	2382.02	2507.38		1654.02	1568	2129.72	1731.95
	1263.36	757.654	1290.19	1019.48	1015.83	1056.45	1368.79	1163.41		776.607	643.943	542.861	485.184		1385.32	506.701	2200.99	2169.76		1960.92	1908.49	1442.25	2270.31
	1161.16	814.299	775.801	903.441	687.27	872.169	1094.14	1302.04		575.643	543.508	668.449	521.766		839.888	734.73	2247.11	2304.87		1642.02	1637.45	2493.36	1546.29
	937.949	331.898	672.849	1236.77	1554.92	677.575	1513.11	1757.95		386.611	435.597	360.45	748.902		1451.51	903.423	2124.18	2396.07		1731.76	1809.82	2008.66	2267.34
	718.095	864.422	649.421	620.75	1468.95	832.177	1287.58	1250.1		691.019	348.376	610.322	703.879		1555.16	600.653	2989.09	2175.74		1822.64	1510.79	2094.66	2065.99
	1155.93	828.449	1103.07	1294.02	1068.63	1196.4	1384.83	1467.48		726.38	388.89	666.571	693.533		1176.86	864.109	1793.69	2086.96		2001.14	1625.12	1260.09	1837.54
	835.919	781.193	1163.63	1515.69	1277.82	833.904	1379.01	1781.69		507.118	363.645	607.886	994.392		1228.58	698.283	2189.14	2138.79		1908.64	1629.73	1568.92	1948.87
	735.696	992.351	633.653	1321.06	1012.35	972.909	1548.13	1561.91		601.858	550.11	634.982	885.787		1568.1	498.875	2643.31	2150.93		2005.78	1761.65	1107.46	1978.69
	707.97	469.658	1323.49	1347.32	952.441	931.008	2252.42	1640.89		759.412	539.714	727.766	632.463		1085.5	419.743	1793.98	2196.37		1439.21	1396.08	1603	1980.97
	947.359	896.469	1152.14	1130.58	1856.6	795.99	1959.48	1899.61		537.372	574.717	380.86	684.38		1458.85	857.018	2548.64	2352.65		1521.11	1493.26	2205.46	1744.25
	1048.63	527.057	539.568	1565.99	1351.75	1297.61	1747.34	1376.21		372.679	571.066	685.334	801.863		1510.15	724.302	2285.28	2116.05		1471.09	1922.88	1895.68	2194.47
	559.074	604.29	812.218	870.299	1410.83	968.373	1315.59	1220.55		529.293	410.007	718.906	234.826		1235.32	1030.74	2205.01	2023.47		2057.8	1205.93	2010.69	2083.25
	1092	769.384	950.022	895.191	1420.78	1237.29	1593.87	1698.7		637.859	676.832	546.994	718.841		1250.94	634.109	1930.93	2073.48		2102.02	1488.82	2351	1639.89
	1075.72	470.589	969.895	889.087	790.749	1031.26	1928.23	1797.12		539.503	358.998	552.797	615.4		974.761	794.545	2481.05	2114.04		1707.58	1739.54	2011.62	2072.22
	1045.08	679.102	821.144	986.431	1272.61	880.289	1886.57	1491.51		527.683	291.724	504.433	588.116		1027.42	613.267	2569.65	2990.75		1879.38	1362.67	1158.35	2316.44
	700.917	607.875	863.571	1538.61	1400.89	899.017	1774.11	1437.22		504.938	218.857	699.315	966.146		617.128	622.557	2412.78	2294.69		1477.94	1570.88	2166.47	1711.75
	700.341	789.023	557.248	1096.23	1194.71	1065.27	1791.92	1874.08		906.455	589.53	789.06	250.593		764.728	772.479	2888.96	2214.31		1926.42	1690.05	2158.73	1822.52
	1529.47	758.46	1225.04	1146.51	1130.3	1130.97	1441.74	1056.02		616.539	452.906	377.703	497.411		1184.92	509.783	2619.4	2515.07		1644.14	1239.65	2048.64	1561.72
	927.496	781.333	1558.91	875.835	1494.87	933.527	1008.48	1488.35		708.1	523.53	640.155	749.04		1030.77	818.674	2229.3	2282.19		1974.13	1661.42	1633.5	2310.2
	960.159	656.582	752.819	1129	1032.36	905.787	1453.23	1844.01		659.023	244.462	511.391	743.327		846.725	717.86	3057.26	1901.76		1822.9	1740.59	1624.6	2108.82
Mean	1044.5	669.615	997.444	1127.91	1326.72	950.497	1476.29	1451.1	Mean	599.739	442.424	584.572	627.346	Mean	1210.89	756.551	2269.83	2153.51	Mean	1806.86	1631.07	1816.55	1811.58
S.E.M.	33.0548	29.432	43.3471	39.1842	47.1856	21.4473	50.5753	38.0224	S.E.M.	19.6972	19.1537	19.7122	28.7467	S.E.M.	42.5109	22.1419	55.3202	42.6625	S.E.M.	28.9072	27.075	46.7407	49.4042

## Sheet: Supp Fig. 3
Supp Fig 3f	Cell Surface Area (HEK293T-ROBO1 cells) µm2				Supp Fig 3g	Shape Factor (HEK293T-ROBO1 cells)
	Control + Slit2ΔD2	Control + NSlit2	MYO9B-GAP + Slit2ΔD2	MYO9B-GAP + NSlit2		Control + Slit2ΔD2	Control + NSlit2	MYO9B-GAP + Slit2ΔD2	MYO9B-GAP + NSlit2
	2192.05	2056.38	2796.37	992.61		0.539	0.543	0.616	0.855
	1667.18	1720.4	2624.08	1359.17		0.478	0.492	0.342	0.613
	2778.35	2089.53	2868.78	821.62		0.429	0.404	0.244	0.568
	1624.27	1681.42	2016.02	1450.12		0.544	0.475	0.137	0.71
	2832.75	946.15	2675.01	801.36		0.48	0.626	0.531	0.698
	1718.83	1274.94	1845.56	935.46		0.443	0.514	0.298	0.716
	1236.43	1950.68	1493.56	1262.19		0.522	0.419	0.357	0.472
	1803.31	2315.16	2355.7	1609.34		0.77	0.506	0.507	0.505
	1429.4	2707.83	1756.31	808.43		0.569	0.649	0.266	0.697
	1582.39	2865.02	2149.54	893.16		0.584	0.546	0.385	0.904
	1862.49	1703.37	1630.86	1601.19		0.554	0.493	0.676	0.844
	1694.55	1564.91	2935.47	956.72		0.556	0.648	0.515	0.672
	1489.2	1864.46	1630.93	1052.46		0.52	0.439	0.634	0.528
	1920.36	1310.75	1135.49	908.56		0.49	0.591	0.284	0.847
	1060.19	1676.83	1530.88	953.79		0.573	0.76	0.799	0.502
	1316.06	962.82	2057.33	1587.48		0.491	0.264	0.368	0.641
	1784.09	1560.48	2047.48	1194.15		0.589	0.318	0.425	0.535
	1539.46	2057.46	1761.46	1364.26		0.627	0.137	0.283	0.736
	1874.25	1638.94	2111.68	949.35		0.543	0.595	0.438	0.836
	1638.67	1934.87	1568.16	1786.16		0.527	0.385	0.267	0.731
	2049.79	2052.82	2873.29	1319.82		0.408	0.672	0.509	0.608
	1188.31	1994.72	2528.61	1059.71		0.387372	0.398086	0.6634	0.892808
	1982.98	1905.92	2342.34	1188.13		0.528651	0.61746	0.319523	0.650509
	1626.92	1822.55	2455.76	1177.81		0.553668	0.632396	0.30316	0.721238
	1490.46	974.388	1211.52	1015.08		0.614709	0.347658	0.405517	0.539045
	2410.77	1513.99	2462.8	1324.04		0.796431	0.470674	0.39014	0.729397
	1653.29	1728.8	2232.58	1513		0.71631	0.68116	0.403549	0.567984
	2201.82	1499.48	2412.89	1354.58		0.409872	0.272152	0.349197	0.618679
	1895.61	1827.33	2817.75	1385.79		0.48067	0.370225	0.357716	0.513571
	1559.28	1353.87	2426.79	1460.63		0.5484	0.490803	0.606991	0.64296
	1784.47	1799.63	2183.17	1721.73		0.557512	0.475681	0.391078	0.745774
	2209.59	1985.15	2470.55	1336.86		0.495092	0.694588	0.38013	0.63021
	1446.74	1692.43	2170.43	1230.38		0.487617	0.435786	0.50825	0.480192
	1736.99	1967.66	2149.17	1483.09		0.494337	0.559109	0.272411	0.473679
	1676.88	2048.24	1980.3	1292.71		0.576998	0.422546	0.530633	0.806696
	2455.43	2654	2341.38	1586.71		0.617393	0.76372	0.485411	0.635402
	1765.04	1051.57	2226.74	1394.58		0.429882	0.42498	0.599391	0.8235
	1891.89	978.891	1961.55	1119.19		0.47093	0.61502	0.57003	0.803076
	2691.31	1911.61	2081.24	1628.56		0.449857	0.174036	0.318935	0.760326
	3259.38	968.436	2774.2	1108.63		0.368159	0.596549	0.360853	0.727495
	1842.69	1486.45	1065.75	1908.78		0.478218	0.536707	0.489226	0.767365
	1619.31	1924.94	2161.46	1424.4		0.399973	0.56744	0.443663	0.707678
	2771.63	1034.73	2276.56	1011.15		0.516267	0.427396	0.696436	0.670588
	2261.8	1586.15	1613.96	1182.94		0.464872	0.816701	0.33399	0.5838
	2333.64	2080.75	2554.26	1562.77		0.30744	0.674365	0.399927	0.606453
	3003.26	1061.79	2339.45	1225.61		0.54537	0.500659	0.6064	0.805928
	2290.72	1721.18	3259.64	1445.55		0.386952	0.535553	0.417189	0.69836
	2921.86	1957.5	2619.47	1296.57		0.414336	0.540472	0.593405	0.5
	1561.55	1303.42	2376.9	1849.65		0.489558	0.523314	0.495167	0.519168
	1921.5	2583.48	2593.48	1297.7		0.473977	0.590598	0.504915	0.754728
Mean	1930.98	1727.09	2199.09	1283.87	Mean	0.513936	0.512637	0.441553	0.671892
S.E.M.	70.7801	65.7244	68.4803	39.5815	S.E.M.	0.0132653	0.0202207	0.0196298	0.0170139

## Sheet: Supp Fig. 4
Supp Fig 4b	# of Macropinosomes per cell (RAW264.7 cells) - RhoA knockdown				Supp Fig 4c	Active Rac (ng) per mg of total protein - No Inhibitor				Active Rac (ng) per mg of total protein - TAT-C3				Supp Fig 4f	# of Macropinosomes per cell (Murine BMDM) - CSF1 Treatment
	Scrambled siRNA + Slit2ΔD2	Scrambled siRNA + NSlit2	RhoA siRNA + Slit2ΔD2	RhoA siRNA + NSlit2		Vehicle	NSlit2	CSlit2	Slit2ΔD2	Vehicle	NSlit2	CSlit2	Slit2ΔD2		Vehicle	NSlit2	CSlit2	Slit2ΔD2
	15	4	21	10		11.4989	5.03597	12.7558	10.768	16.6578	11.9915	16.4188	16.1686		27	6	13	29
	8	5	27	5		10.8421	4.7348	12.702	13.0616	15.083	10.923	18.6151	15.8102		17	12	19	24
	13	2	23	17		13.0343	6.91491	10.7889	11.873	18.5195	12.2965	17.8145	19.5301		23	8	21	23
	13	12	24	17	Mean	11.7918	5.56189	12.0822	11.9009	16.7534	11.737	17.6161	17.1696		26	10	29	31
	16	8	35	20	S.E.M.	0.649564	0.682072	0.64684	0.662226	0.99318	0.416411	0.64173	1.18476		20	8	34	23
	23	6	21	9											21	20	30	5
	12	7	23	18											13	10	14	21
	10	10	21	8											25	15	13	10
	13	11	27	7											16	11	11	18
	16	9	13	15											21	6	14	14
	15	4	23	13											25	8	14	22
	13	12	20	27											35	5	27	21
	10	5	18	9											31	14	27	23
	13	9	17	26											27	11	22	31
	17	3	22	13											19	10	21	5
	13	2	20	12											23	4	23	7
	15	5	25	6											5	4	32	10
	13	2	5	12											15	6	15	11
	13	6	23	20											20	5	38	15
	9	7	24	14											16	6	7	21
	18	3	19	21											16	6	25	22
	13	9	21	32											19	7	31	27
	17	8	23	22											24	4	16	22
	14	4	24	22											8	7	25	16
	18	8	16	17											16	6	25	19
	17	9	32	19											13	9	5	18
	8	9	31	18											18	4	22	18
	11	4	19	16											23	7	10	24
	12	15	13	12											19	6	16	23
	15	15	14	1											30	4	23	24
	6	7	27	16											23	7	32	19
	13	3	22	10											14	3	24	18
	7	7	13	18											24	11	15	26
	14	3	21	9											11	5	37	25
	4	7	21	14											17	5	20	21
	21	3	10	23											7	16	5	22
	17	3	24	21											20	6	39	23
	11	4	34	9											18	8	14	25
	6	5	28	15											13	7	28	24
	10	9	22	10											19	9	22	23
	15	3	25	19											25	7	10	17
	10	9	20	28											16	7	27	22
	12	12	23	8											17	19	23	26
	17	5	19	15											22	6	38	21
	11	1	22	31											18	12	12	24
	9	7	19	26											12	8	22	20
	5	10	19	23											14	14	26	25
	15	5	19	25											13	21	16	21
	8	4	21	15											21	6	38	22
	11	7	22	17											8	6	28	24
Mean	12.7	6.54	21.5	16.2										Mean	18.86	8.44	21.96	20.5
S.E.M.	0.562248	0.478271	0.788307	0.978962										S.E.M.	0.882487	0.597382	1.27262	0.830662

## Sheet: Supp Fig. 5
Supp Fig 5a	Number of cells in peritoneal exudate (million per ml)						Supp Fig 5b	Fold change in peritoenal CXCL1 normalized to # of cells in exudate						Supp Figure 5c	Murine Tissue SLIT3 concentration (pg per mg of total protein)				Supp Fig 5e	Fold change in peritoenal CXCL1 normalized to # of cells in exudate
	Vehicle	MDP	EIPA	EIPA + MDP	NSlit2	NSlit2 + MDP		Vehicle	MDP	EIPA	EIPA + MDP	NSlit2	NSlit2 + MDP		Male serum	Female serum	Male Peritoneal Membrane	Female Peritoneal Membrane		Vehicle	MDP	Robo1N	Robo1N + MDP	Robo1N + MDP + EIPA
	0.88	3.0256	1.286	1.1235	0.8923	1.423		0.734425	5.14509	0.940789	1.10205	0.690351	0.977551		75.3581	59.9522	75.0933	59.5041		0.813422	6.0536	0.815287	18.988	1.91129
	1.642	2.586	1.5632	1.246	1.2563	1.854		1.38709	5.70158	1.06312	0.978303	1.61322	1.43404		59.2716	47.9167	74.7782	85.8322		1.2	4.79012	1.68759	24.753	1.38636
	1.382	2.1965	2.0156	1.652	1.685	0.952		0.575842	7.25386	1.6352	1.51538	1.2438	1.22974		36.7583	89.4967	46.4183	66.2156		1.3589	7.548	1.375	22.186	2.536
	0.962	3.1723	0.9562	1.156	1.147	1.481		1.30265	4.5387	1.86549	1.47652	0.9547	1.438		39.0135	77.7073	29.5811	53.2828		0.64	5.345	1.852	16.358	2.143
Mean	1.2165	2.7451	1.45525	1.29437	1.24515	1.4275	Mean	1	5.65981	1.37615	1.26806	1.12552	1.26983		30.8103	70.9282	84.1424	47.3118	Mean	1.00308	5.93418	1.43247	20.5713	1.99416
S.E.M.	0.179454	0.221257	0.224229	0.121991	0.16526	0.185042	S.E.M.	0.202458	0.581991	0.222502	0.134208	0.197989	0.108889		79.6624	85.4893	55.3715	64.3062	S.E.M.	0.166629	0.596845	0.228274	1.83377	0.240144
															64.8551	110.552	59.1692	62.7832
															40.0488	26.002	51.0145	81.8796
															44.5502	54.4105	79.323	64.9383
															49.7193	68.2008	38.0952	70.3242
														Mean	52.0048	69.0656	59.2987	65.6378
														S.E.M.	5.35665	7.51799	5.85943	3.69748
